# Supplementary material for: Integrating field-based heat tents and cyber-physical system technology to phenotype high night-time temperature impact on winter wheat
Source: Plant Methods. 2019 Apr 24;15:41. doi: 10.1186/s13007-019-0424-x (PMC6480702; doi:10.1186/s13007-019-0424-x)
Supplement: Supplementary file 5 — Additional file 5. Parts list and cost per tent. [file 13007_2019_424_MOESM5_ESM.xlsx]

## Sheet: Sheet1
Pi System Components	Company	Description	Quantity	Unit Price	Total:		Number of Systems:
Raspberry Pi Model 3B	Adafuit	Central computer system for controllers	1	35	35		1
32GB MicroSD Card	Sandisk	Storage for system for logs, code	1	9.99	9.99
5V Solid State Relay	Keyes	Intermediate relay to power system	1	2.69	2.69
240V Relay	Functional Devices	Connection from thermostat system to heater	1	16.21	16.21
24VAC Power Adapter	Lockstate	Power supply for 240V relay to allow switching	1	16	16
PiTFT Pibow+ Kit	Adafuit	Case for Pi systems (electrical components)	1	19.95	19.95
18/5 wiring, 500ft roll	Southwire	Sensor connections to Pi (5 leads)	1	159.12	159.12
DS18B20 sensor	Adafuit	Waterproof temperature sensor, two per tent	2	9.95	19.9
PiTFT touchscreen	Adafuit	Touchscreen display for Pi controllers	1	34.95	34.95
Essentials art box	ArtBin	6" x 6" storage box for waterproofing controllers	1	4.99	4.99
20k mAh Power Bank	ExpertPower	Power supply for Tent Systems for 24/7 runtime	1	17.84	17.84
Solder	Bernzomatic	Connects components together	1	10.47	10.47
Jumper wires	Alleu	Connects internal components	1	6.49	6.49
DS3231 RTC Breakout	Adafuit	Realtime clock for Pi system	1	13.95	13.95
CD1220 12mm battery	Adafruit	Power supply for DS3231 modules	1	0.95	0.95
Caulking	Hercules	Covers drilled hole in box for waterproof sealing	1	4.19	4.19
Heat Tent Components	Company	Description	Quantity	Unit Price	Total
Polyethylene Film	Sun Master	Greenhouse Film (Price per foot)	60	3.98	238.8
Wiggle Wire	Farmtek	Attaches plastic into lock channel (sold in 8' lengths)	32	2.35	75.2
Linear Actuator Motor	Venture Mfg	Open and closes top vent	2	60	120
12v VLRA Battery	MK Powered	Power storage for solar panel and motors	1	27.99	27.99
Temperature Control 4LZ95A	Dayton	Open and closes top vent	1	165	165
10' Treated 2"x6" Boards	Lumber Yard	Top and bottom of side roll up	10	9.88	98.8
10' 6'" Galvanized Poles	Home Depot	Bar plastic rolls up on for side roll up	5	8.29	41.45
#14 2-3/4 in. Phillips Flat-Head Self-Drilling Screw	Everbilt	Attaching wood to metal frame	1	21.74	21.74
#9 x 3 in. Star Flat-Head Wood Deck Screws	Deckmate	Attaching wood board to next wood board	1	23.58	23.58
#12 1 in. Hex-Head Self-Drilling Screws	Teks	Attaching lock channel and roll up bars together	2	6.71	13.42
#206 x 1-3/8 in. Zinc-Plated Steel Screw Eye	Everbilt	Attached Polypropylene Rope	24	0.49	11.76
1000' Polypropylene Rope	Farmtek	Keeps sideroll against building	1	35.43	35.43
1 3/8" Galvanized Elbows	TrueValue	Used to make right angle for handle	4	2.99	11.96
Ceiling-Mount Garage Heater	Thermosphere	Provided electrical Heat	1	150	150
18" Box Fan	Lasko	Moved air throughout the tent	1	16.96	16.96
16/3 Outdoor Extension Cord	HDX	Attached box fan to generator	1	12.97	12.97
10/2 UFB Wiring - 50'	Southwire	Attached heater to generator	1	77.94	77.94
Tank Top Portable Heater	Mr. Heater	Propane tank attachable heater	1	39.99	39.99
Concrete Blocks	Oldcastle	Raise propane tank above vegetation	6	1.55	9.3
*Cost of Generator, Diesel, and Propane will vary depending on number of systems.				Total Cost:	1564.98
**Must be sized according to total electrical load based on the number of systems.
